# Supplementary material for: Hurdles in the evolutionary epidemiology of Angiostrongylus cantonensis: Pseudogenes, incongruence between taxonomy and DNA sequence variants, and cryptic lineages
Source: Evol Appl. 2018 Mar 25;11(8):1257–69. doi: 10.1111/eva.12621 (PMC6099809; doi:10.1111/eva.12621)
Supplement: Supplementary file 1 [file EVA-11-1257-s001.xlsx]

## Sheet: CYTB
Supplemental Table 1: Reference (41 haplotypes) of CYTB or pseudogene of CYTB sequences. GenBank accessions are given for Reference Haplotypes or Matching Haplotypes except for the haplotypes from Dusitsittipon et al 2015 and Dusitsittipon et al 2017 where haplotype numbers are given (see these papers for the GenBank accessions).
Reference Haplotype	Gene	Publication	Sample identifiers in original paper	Host	Location	Matching haplotypes	Publication	Sample identifiers in original paper	Host	Location	Author Comments
KP732097	Pseudogene of CYTB	Yong et al 2015a	A. malaysiensis isolate AMF_1TAK	Bandicota savilei	Thailand: Tak	-	-	-	-	-	-
KP732099	Pseudogene of CYTB	Yong et al 2015a	A. malaysiensis isolate AMM_2MHS	Rattus losea	Thailand: Mae Hong Son	-	-	-	-	-	-
KP732102	Pseudogene of CYTB	Yong et al 2015a	A. malaysiensis isolate AMF_1PM	Rattus tiomanicus	Malaysia	-	-	-	-	-	-
KP732098	Pseudogene of CYTB	Yong et al 2015a	A. malaysiensis isolate AMM_1TAK	Bandicota savilei	Thailand: Tak	H24	This study	H24_BKK9_PCK9_15-19_LB17-21_RNG1-5_7-8	Achatina fulica	Thailand: Bangkok(1), Prachuap Khiri Khan(6), Lop Buri(5), and Ranong(7)	-
						KP732100	Yong et al 2015a	A. malaysiensis isolate AMM_1PNG	Rattus rattus	Thailand: Phang Nga	-
						KP732101	Yong et al 2015a	A. malaysiensis isolate AMM_2PNG	Rattus rattus	Thailand: Phang Nga	This haplotype is 1 nucleotide different than the others in this list. However, our alignment for CYTB trims off the end nucleotides so this hapoltype then becomes identical to those in this list.
						KP732103	Yong et al 2015a	A. malaysiensis isolate AMM_74PM	Rattus tiomanicus	Malaysia	-
						KP732104	Yong et al 2015a	A. malaysiensis isolate AMM_75PM	Rattus tiomanicus	Malaysia	-
MG516589	Pseudogene of CYTB	This study	H22_BKK6-7_PCK2_5_7_CTI1-2_16_PNA2_4_NWT7_CMI3	Achatina fulica	Thailand: Bangkok(2), Prachuap Khiri Khan(3), Chanthaburi(3), Phang Nga(2), Narathiwat(1), and Chiang Mai(1)	-	-	-	-	-	-
MG516590	Pseudogene of CYTB	This study	H23_CMI4	Achatina fulica	Thailand: Chiang Mai(1)	-	-	-	-	-	-
MG516591	Pseudogene of CYTB	This study	H25_KKN2_6_NWT9	Achatina fulica	Thailand: Khon Kaen(2), and Narathiwat(1)	-	-	-	-	-	-
MG516592	Pseudogene of CYTB	This study	H26_NKI1-3_6-7_10	Achatina fulica	Thailand: Nong Khai(6)	-	-	-	-	-	-
NC0130671	CYTB	Lv et al 2012	A. costaricensis	lab strain in rodents	Brazil: Santa Rosa of Rio do Sul	-	-	-	-	-	-
AP017675	CYTB	Unpublished: 50 helminth genome project	A. costaricensis	no information given	Costa Rica	KR827449	Yong et al 2015c	A. costaricensis isolate AC2	no information given	Costa Rica	-
NC018602	CYTB	Gasser et al 2012	A. vasorum	lab strain in dogs	Switzerland: Zurich	-	-	-	-	-	-
H1	CYTB	Dusitsittipon et al 2015	H1_BKK1-2_4-5	Achatina fulica	Thailand: Bangkok	KP721442	Yong et al 2015a	A. cantonensis isolate ACF_1SP	Rattus rattus	Thailand: Samut Prakan	-
						KP721443	Yong et al 2015a	A. cantonensis isolate ACM_4SP	Rattus rattus	Thailand: Samut Prakan	-
H2	CYTB	Dusitsittipon et al 2015	H2_BKK3	Achatina fulica	Thailand: Bangkok	-	-	-	-	-	-
H3	CYTB	Dusitsittipon et al 2015; Dusitsittipon et al 2017	H3_KCB1-14_KCBD6-8_13	Achatina fulica	Thailand: Kanchanaburi	-	-	-	-	-	-
H4	CYTB	Dusitsittipon et al 2015	H4_PSL1-11	Achatina fulica	Thailand: Phitsanulok	-	-	-	-	-	-
H5	CYTB	Dusitsittipon et al 2015	H5_PCK1_3-4	Achatina fulica	Thailand: Prachuap Khiri Khan	-	-	-	-	-	-
KT947978	CYTB	Yong et al 2016	A. cantonensis isolate AC3	lab strain	Thailand	H6	Dusitsittipon et al 2015	H6_PCK8_11_14	Achatina fulica	Thailand: Prachuap Khiri Khan	-
						KP721445	Yong et al 2015a	A. cantonensis isolate ACF_1PSL	Rattus exulans	Thailand: Phitsanulok	-
						KP721446	Yong et al 2015a	A. cantonensis isolate ACM_1PSL	Rattus exulans	Thailand: Phitsanulok	-
H7	CYTB	Dusitsittipon et al 2015	H7_NST4-7_9-13_16-20_NAN13	Achatina fulica	Thailand: Nakhon Si Thammarat, and Nan	KP721452	Yong et al 2015a	A. cantonensis isolate ACF_1ST	Bandicota indica	Thailand: Surat Thani	-
						KP721453	Yong et al 2015a	A. cantonensis isolate ACF_2ST	Bandicota indica	Thailand: Surat Thani	-
H8	CYTB	Dusitsittipon et al 2015	H8_LB6_8	Achatina fulica	Thailand: Lop Buri	-	-	-	-	-	-
H9	CYTB	Dusitsittipon et al 2015	H9_LB1-5_7_9-16_NAN1-5_7-11	Achatina fulica	Thailand: Lop Buri, and Nan	-	-	-	-	-	-
H10	CYTB	Dusitsittipon et al 2015	H10_MHS4-5_7_10-13	Achatina fulica	Thailand: Maha Sarakham	-	-	-	-	-	-
H11	CYTB	Dusitsittipon et al 2015	H11_MHS1-3_6_8-9_14	Achatina fulica	Thailand: Maha Sarakham	-	-	-	-	-	-
H12	CYTB	Dusitsittipon et al 2017	H12_NPM1-11_13-14_NAN6	Achatina fulica	Thailand: Nakhon Phanom, and Nan	-	-	-	-	-	-
AP017672	CYTB	50 helminth genome project;Yong et al 2015b	A. cantonensis	no information given	Taiwan	KP721444	Yong et al 2015a	A. cantonensis isolate ACF_13BN	Rattus norvegicus	Thailand: Bangbon	-
NC_0130652	CYTB	Lv et al 2012	A. cantonensis	lab strain in Rattus norvegincus	China: Lijiang of Fujian province	-	-	-	-	-	-
H13	CYTB	Dusitsittipon et al 2017	H13_PCK2_5-6_10_12-13	Achatina fulica	Thailand: Prachuap Khiri Khan	-	-	-	-	-	-
KT9479793	CYTB	Yong et al 2016	A. malaysiensis isolate AM6	Rattus rattus diardii	Malaysia: Kuala Lumpur	H14	Dusitsittipon et al 2017	H14_BKK6-9_11-12_14_LB19-21_PNA2_4-7_9-10_PNAs1-2_4-6_RNG1-5_7_CTI1-2_16	Achatina fulica	Thailand: Bangkok, Lop Buri, Phang Nga, Ranong, and Chanthaburi	-
H15	CYTB	Dusitsittipon et al 2017	H15_CMI8	Achatina fulica	Thailand: Chiang Mai	-	-	-	-	-	-
H16	CYTB	Dusitsittipon et al 2017	H16_NWT7_PCK7	Achatina fulica	Thailand: Narathiwat, and Prachuap Khiri Khan	-	-	-	-	-	-
H17	CYTB	Dusitsittipon et al 2017	H17_PNAs3	Achatina fulica	Thailand: Phang Nga	-	-	-	-	-	-
H18	CYTB	Dusitsittipon et al 2017	H18_CMI3_6_16_18-21_25	Achatina fulica	Thailand: Chiang Mai	-	-	-	-	-	-
H19	CYTB	Dusitsittipon et al 2017	H19_NKI1-3_6-7_NWT9_KKN6	Achatina fulica	Thailand: Nong Khai, Narathiwat, and Khon Kaen	-	-	-	-	-	-
H20	CYTB	Dusitsittipon et al 2017	H20_NKI10	Achatina fulica	Thailand: Nong Khai	-	-	-	-	-	-
H21	CYTB	Dusitsittipon et al 2017	H21_CMI2_5_9-12_17_22-24_26	Achatina fulica	Thailand: Chiang Mai	-	-	-	-	-	-
KT1862424	CYTB	Yong et al 2015b	A. cantonensis isolate Thailand	lab strain in Rattus norvegincus	Thailand	-	-	-	-	-	This sample was identified as being A. cantonensis in the study by Yong et al 2015b. However, the haplotype clearly falls into Clade 2 (Dusitsittipon et al 2017), which in this study, contains samples identified as A. malaysiensis. Thus, this sample would need to be renamed A. malaysiensis (see main text).
KP721447	CYTB	Yong et al 2015a	A. cantonensis isolate ACM_1CM	Bandicota indica	Thailand: Chiang Mai	KP721448	Yong et al 2015a	A. cantonensis isolate ACF_1CM	Bandicota indica	Thailand: Chiang Mai	-
KP721449	CYTB	Yong et al 2015a	A. cantonensis isolate ACF_1CR	Bandicota indica	Thailand: Chiang Rai	-	-	-	-	-	-
KP721450	CYTB	Yong et al 2015a	A. cantonensis isolate ACM_1KK	lab strain in Rattus norvegicus	Thailand: Khon Kaen	KP721451	Yong et al 2015a	A. cantonensis isolate ACF_1KK	lab strain in Rattus norvegicus	Thailand: Khon Kaen	-
KP721454	CYTB	Yong et al 2015a	A. cantonensis isolate ACF_1H	lab strain in Rattus norvegicus	USA: Hawaii	KP721455	Yong et al 2015a	A. cantonensis isolate ACM_1H	lab strain in Rattus norvegicus	USA: Hawaii	These Hawaii isolates were maintained in lab in Mahidol University, Bangkok, Thailand as indicated in Yong et al 2015a. This Hawaii isolate itself seems to have originated from Hamamatsu University, Japan (see reference Eamsobhana, P., P. E. Lim, G. Solano, H. M. Zhang, X. X. Gan, and H. Sen Yong. 2010. Molecular differentiation of Angiostrongylus taxa (Nematoda: Angiostrongylidae) by cytochrome …
KP721456	CYTB	Yong et al 2015a	A. cantonensis isolate ACF_1C	Rattus norvegicus	China: Guangxi	KP721457	Yong et al 2015a	A. cantonensis isolate ACM_1C	Rattus norvegicus	China: Guangxi	-
Aghazadeh	CYTB	Aghazadeh et al 2015	A. mackerrasae	Rattus fuscipes	Australia: Brisbane	-	-	-	-	-	Sequence from Ph.D. thesis
1 According to GenBank the reference sequence NC013067 is identical to GQ398122.
2 According to GenBank the reference sequence NC013065 is identical to GQ398121
3 According to GenBank the reference sequence KT947979 is identical to NC_030332
4 This sequence originated from a sample oringally identified as A. cantonensis and from which nuclear genome squence was obtained. However this sample is likely A. malaysiensis (see main text). Sample information was obatined from the following reference: Yong, H. S., P. Eamsobhana, P. E. Lim, R. Razali, F. A. Aziz, N. S. M. Rosli, J. Poole-Johnson, and A. Anwar. 2015. Draft genome of neurotropi…
Refereces
Aghazadeh, M., R. J. Traub, N. Mohandas, K. V. Aland, S. A. Reid, J. S. McCarthy, and M. K. Jones. 2015. The mitochondrial genome of Angiostrongylus mackerrasae as a basis for molecular, epidemiological and population genetic studies. Parasites & Vectors 8.
Dusitsittipon, S., Thaenkham, U., Watthanakulpanich, D., Adisakwattana, P., Komalamisra, C., 2015. Genetic differences in the rat lungworm, Angiostrongylus cantonensis (Nematoda: Angiostrongylidae), in Thailand. J Helminthol. 89: 545-551.
Dusitsittipon, S., Criscione, C.D., Morand, S., Komalamisra, C., Thaenkham, U., 2017. Cryptic lineage diversity in the zoonotic pathogen Angiostrongylus cantonensis. Mol Phylogen Evol. 107: 404-414.
Gasser, R.B., Jabbar, A., Mohandas, N., Schnyder, M., Deplazes, P., Littlewood, D.T., et al., 2012. Mitochondrial genome of Angiostrongylus vasorum: comparison with congeners and implications for studying the population genetics and epidemiology of this parasite. Infect Genet Evol. 12: 1884-1891.
Lv, S., Zhang, Y., Zhang, L., Liu, Q., Liu, H.X., Hu, L., et al., 2012. The complete mitochondrial genome of the rodent intra-arterial nematodes Angiostrongylus cantonensis and Angiostrongylus costaricensis. Parasitol Res. 111: 115-123.
Yong, H.S., Eamsobhana, P., Song, S.L., Prasartvit, A., Lim, P.E., 2015a. Molecular phylogeography of Angiostrongylus cantonensis (Nematoda: Angiostrongylidae) and genetic relationships with congeners using cytochrome b gene marker. Acta Trop. 148: 66-71.
Yong, H.S., Song, S.L., Eamsobhana, P., Goh, S.Y., Lim, P.E., 2015b. Complete mitochondrial genome reveals genetic diversity of Angiostrongylus cantonensis (Nematoda: Angiostrongylidae). Acta Trop. 152: 157-164.
Yong, H.S., Song, S.L., Eamsobhana, P., Goh, S.Y., Lim, P.E., Chow, W.L., et al., 2015c. Mitochondrial Genome Supports Sibling Species of Angiostrongylus costaricensis (Nematoda: Angiostrongylidae). PLoS One. 10: e0134581.
Yong, H.S., Song, S.L., Eamsobhana, P., Lim, P.E., 2016. Complete mitochondrial genome of Angiostrongylus malaysiensis lungworm and molecular phylogeny of Metastrongyloid nematodes. Acta Trop. 161: 33-40.
Sequences based on complete mitochondrian genomes as given in GenBank are highlighted in green
