# Supplementary material for: Hurdles in the evolutionary epidemiology of Angiostrongylus cantonensis: Pseudogenes, incongruence between taxonomy and DNA sequence variants, and cryptic lineages
Source: Evol Appl. 2018 Mar 25;11(8):1257–69. doi: 10.1111/eva.12621 (PMC6099809; doi:10.1111/eva.12621)
Supplement: Supplementary file 2 [file EVA-11-1257-s002.xlsx]

## Sheet: COI
Supplemental Table 2: Reference (45 haplotypes) of CO1 sequences. GenBank accessions are given for Reference Haplotypes or Matching Haplotypes.
Reference Haplotype	Gene	Publication	Sample identifiers in original paper	Host	Location	Matching haplotypes	Publication	Sample identifiers in original paper	Host	Location	Author Comments
NC0130671	CO1	Lv et al 2012	A. costaricensis	lab strain in rodents	Brazil: Santa Rosa of Rio do Sul	-	-	-	-	-	-
AP017675	CO1	Unpublished: 50 helminth genome project	A. costaricensis	no information given	Costa Rica	-	-	-	-	-	-
KR827449	CO1	Yong et al 2015b	A. costaricensis	no information given	Costa Rica	-	-	-	-	-	-
NC_018602	CO1	Gasser et al 2012	A. vasorum	lab strain in dogs	Switzerland: Zurich	-	-	-	-	-	Sequence from Ph.D. thesis
KT947978	CO1	Yong et al 2016	A. cantonensis isolate AC3	lab strain	Thailand	-	-	-	-	-	The sample identifier "AC3" is not the same and should not be confused with the haplotype identifier "ac3" used in other papers.
NC_0130652	CO1	Lv et al 2012	A. cantonensis	lab strain in Rattus norvegincus	China: Lijiang of Fujian province	AB684364	Tokiwa et al 2012	A. cantonensis haplotype: ac2	lab strain in Rattus norvegincus	China: Fujian, Lianjiang	-
						AB684365	Tokiwa et al 2012	A. cantonensis haplotype: ac2	Rattus norvegicus	China: Guangdong, Shenzhen	-
						AB684366	Tokiwa et al 2012	A. cantonensis haplotype: ac2	Rattus rattus	Japan: Ishikawa, Kanazawa	-
						KU532145	Rodpai et al 2016	A. cantonensis haplotype: ac2 Ac11L3JSJ	Achatina fulica	Myanmar: Mongla, Shan State	-
AP017672	CO1	50 helminth genome project;Yong et al 2015a	A. cantonensis	no information given	Taiwan	-	-	-	-	-	-
KT9479793	CO1	Yong et al 2016	A. malaysiensis isolate AM6	Rattus rattus diardii	Malaysia: Kuala Lumpur	KU532152	Rodpai et al 2016	A. malaysiensis haplotype: am1 Am20L3PHA	Achatina fulica	Thailand: Phatthalung	The sample identifier "AM6" given by Yong et al 2016 is not the same and should not be confused with the haplotype identifier "am6" used in other papers. In fact, the "am1" haplotype of Rodpai et al 2016 matches the CO1 sequence from Yong et al 2016.
						KU934247	Vitta et al 2016	A. cantonensis TH: Kamphaeng Phet isolate 2CS	Cryptozona siamensis	Thailand: Kamphaeng Phet	This sample was identified as being A. cantonensis in the study by Vitta et al 2016. However, based on comparisons with CYTB clades (see CYTB data), this sample would need to be renamed A. malaysiensis (see main text).
KT1862424	CO1	Yong et al 2015a	A. cantonensis isolate Thailand	lab strain in Rattus norvegincus	Thailand	-	-	-	-	-	This sample was identified as being A. cantonensis in the study by Yong et al 2015a. However, based on comparisons with CYTB clades (see CYTB data), this sample would need to be renamed A. malaysiensis (see main text).
AB684358	CO1	Tokiwa et al 2012	A. cantonensis haplotype: ac1	Rattus norvegicus	Japan: Chiba, Chiba	AB684359	Tokiwa et al 2012	A. cantonensis haplotype: ac1	Rattus norvegicus	Japan: Kanagawa, Yokohama	-
						AB684360	Tokiwa et al 2012	A. cantonensis haplotype: ac1	Limax marginatus	Japan: Kanagawa, Kawasaki	-
						AB684361	Tokiwa et al 2012	A. cantonensis haplotype: ac1	Rattus norvegicus	Japan: Tokyo, Minatoku	-
						AB684362	Tokiwa et al 2012	A. cantonensis haplotype: ac1	Rattus rattus	Japan: Kagoshima, Amamioshima	-
						AB684363	Tokiwa et al 2012	A. cantonensis haplotype: ac1	Rattus norvegicus	Taiwan: Taichung	-
AB684367	CO1	Tokiwa et al 2012	A. cantonensis haplotype: ac3	Rattus rattus	Japan: Ishikawa, Kanazawa	-	-	-	-	-	-
AB684368	CO1	Tokiwa et al 2012	A. cantonensis haplotype: ac4	lab strain in Rattus norvegincus	Thailand: Bangkok	KU934239	Vitta et al 2016	A. cantonensis TH: Tak isolate 2AF	Achatina fulica	Thailand: Tak	-
						KY439006	Eamsobhana et al 2017a	A. cantonensis specimen Ac12F: ac4	Rattus rattus	Thailand: Samut Prakan
AB684369	CO1	Tokiwa et al 2012	A. cantonensis haplotype: ac5	Rattus norvegicus	Japan: Okinawa, Naha	AB684370	Tokiwa et al 2012	A. cantonensis haplotype: ac5	Achatina fulica	Japan: Okinawa, Nanjo	-
						AB684371	Tokiwa et al 2012	A. cantonensis haplotype: ac5	Achatina fulica	Japan: Tokyo, Hahajima	-
						AB684372	Tokiwa et al 2012	A. cantonensis haplotype: ac5	Rattus rattus	Japan: Tokyo, Chichijima	-
						AB684373	Tokiwa et al 2012	A. cantonensis haplotype: ac5	lab strain in Rattus norvegincus	Japan: Tokyo, Chichijima	-
						JX471054	Monte et al 2012	A. cantonensis voucher CHIOC:35724: ac5	Achatina fulica	Brazil: Pirituba, Sao Paulo	-
						JX471059	Monte et al 2012	A. cantonensis voucher CHIOC:35829: ac5	Achatina fulica	Brazil: Niteroi, Rio de Janeiro	-
						JX471060	Monte et al 2012	A. cantonensis voucher CHIOC:35725: ac5	Achatina fulica	Brazil: Queimados, Rio de Janeiro	-
						GU138107	Caldeira et al unpublished	A. cantonensis voucher 5398	intermediate host: Mollusca	Japan: Akita University	-
						AB700675	Tokiwa et al 2013	A. cantonensis isolate: Chichijima-01	Rattus rattus	Japan: Tokyo, Ogasawara, Chichijima	-
						AB700676	Tokiwa et al 2013	A. cantonensis isolate: Anejima-01	Rattus norvegicus	Japan: Tokyo, Ogasawara, Anejima	-
						AB700677	Tokiwa et al 2013	A. cantonensis isolate: Imoutojima-01	Rattus norvegicus	Japan: Tokyo, Ogasawara, Imoutojima	-
						AB700678	Tokiwa et al 2013	A. cantonensis isolate: Meijima-01	Rattus norvegicus	Japan: Tokyo, Ogasawara, Meijima	-
						AB700679	Tokiwa et al 2013	A. cantonensis isolate: Mukohjima-01	Rattus norvegicus	Japan: Tokyo, Ogasawara, Mukohjima	-
						AB700680	Tokiwa et al 2013	A. cantonensis isolate: Hirajima-01	Rattus norvegicus	Japan: Tokyo, Ogasawara, Hirajima	-
						AB700681	Tokiwa et al 2013	A. cantonensis isolate: Hawaii-01	lab strain in Rattus norvegincus	USA: Hawaii	This was obtained from a Hawaii lab strain (Alicata strain) that came from a lab in Miyazaki University in Japan as noted in Tokiwa et al 2013
KU532144	CO1	Rodpai et al 2016	A. cantonensis haplotype: ac5b Ac6ADHAW	lab strain in Rattus norvegincus	USA: Hawaii	AB723723	Okano et al 2014	A. cantonensis	Diplothrix legata	Japan: Okinawa, Yambaru region	The alignment of KU532144 from Rodpai et al 2016 and AB684369 from Tokiwa et al 2012 shows these two are identical in overlapping sequence; however, there are hanging 5' and 3' ends; respectively. Thus, we named this haplotype "ac5b". We also note that this Hawaii strain was maintained in a lab in Khon Kaen University, Khon Kaen,Thailand as indicated in Rodpai et al 2016.
AB684374	CO1	Tokiwa et al 2012	A. cantonensis haplotype: ac6	lab strain in Rattus norvegicus	China: Zhejiang, Wenzhou	-	-	-	-	-	-
AB684375	CO1	Tokiwa et al 2012	A. cantonensis haplotype: ac7	Rattus norvegicus	Japan: Miyagi, Sendai	AB684376	Tokiwa et al 2012	A. cantonensis haplotype: ac7	Rattus norvegicus	Japan: Aichi, Nagoya	-
						AB684377	Tokiwa et al 2012	A. cantonensis haplotype: ac7	Rattus norvegicus	Japan: Kanagawa, Yokohama	-
HQ440217	CO1	Simoes et al 2011	A. cantonensis	Rattus norvegicus	Brazil: São Gonçalo, Rio de Janeiro	JQ595406	Moreira et al 2013	A. cantonensis isolate CHIOC 35738a	Achatina fulica; Rattus rattus	Brazil: Belem	-
						JX471056	Monte et al 2012	A. cantonensis voucher CHIOC:35661: ac8	Achatina fulica	Brazil: Olinda, Pernambuco	-
						JX471057	Monte et al 2012	A. cantonensis voucher CHIOC:35723: ac8	Achatina fulica	Brazil: Encantado, Rio de Janeiro	-
						JX471058	Monte et al 2012	A. cantonensis voucher CHIOC:35832: ac8	Achatina fulica	Brazil: Freguesia do O, Sao Paulo	-
						JX471061	Monte et al 2012	A. cantonensis voucher CHIOC:35830: ac8	Rattus rattus	Brazil: Guama, Para	-
						JX471062	Monte et al 2012	A. cantonensis voucher CHIOC:35789: ac8	Achatina fulica	Brazil: Jundiai, Sao Paulo	-
						JX471063	Monte et al 2012	A. cantonensis voucher CHIOC:35833: ac8	Rattus rattus	Brazil: Jurunas, Para	-
						JX471064	Monte et al 2012	A. cantonensis voucher CHIOC:35788: ac8	Achatina fulica	Brazil: Sao Mateus, Sao Paulo	-
						JX471065	Monte et al 2012	A. cantonensis voucher CHIOC:35722: ac8	Rattus rattus	Brazil: Marituba, Para	-
						JX471066	Monte et al 2012	A. cantonensis voucher CHIOC:35703: ac8	Rattus norvegicus	Brazil: Sao Goncalo, Rio de Janeiro	-
						JX471067	Monte et al 2012	A. cantonensis voucher CHIOC:35834: ac8	Achatina fulica	Brazil: Vila Rami, Sao Paulo	-
						JX471068	Monte et al 2012	A. cantonensis voucher CHIOC:35721: ac8	Achatina fulica	Brazil: Tunel Noel Rosa, Rio de Janeiro	-
						GU138111	Caldeira et al unpublished	A. cantonensis voucher 9663	intermediate host: Mollusca	Brazil: Cariacica, Espirito Santo state	-
						GU138110	Caldeira et al unpublished	A. cantonensis voucher 9662	intermediate host: Mollusca	Brazil: Cariacica, Espirito Santo state	-
JX471055	CO1	Monte et al 2012	A. cantonensis voucher CHIOC:35831: ac9	Rattus rattus	Brazil: Caju, Rio de Janeiro	-	-	-	-	-	-
KU532147	CO1	Rodpai et al 2016	A. cantonensis haplotype: ac10 Ac27L3KHO	Achatina fulica	Thailand: Mueang, Khoan Kaen	KU934243	Vitta et al 2016	A. cantonensis TH: Phetchabun isolate 1AF	Achatina fulica	Thailand: Phetchabun	-
						KY439005	Eamsobhana et al 2017a	A. cantonensis specimen Ac5F: ac10	Rattus exulans	Thailand: Phitsanulok	-
KU532143	CO1	Rodpai et al 2016	A. cantonensis haplotype: ac11 Ac1L3MAN	Achatina fulica	Thailand: Mancha Khiri, Khon Kaen	KY703434	Eamsobhana et al 2017a	A. cantonensis specimen Ac7F: ac11	Rattus rattus	Thailand: Nakhon Phanom	-
KU532148	CO1	Rodpai et al 2016	A. cantonensis haplotype: ac12 Ac39L3SIE	Achatina fulica	Cambodia: Siem Reap	-	-	-	-	-	-
KU532146	CO1	Rodpai et al 2016	A. cantonensis haplotype: ac13 Ac21L3SUR	Achatina fulica	Thailand: Surat Thani	KY703433	Eamsobhana et al 2017a	A. cantonensis specimen Ac13F: ac13	Rattus rattus	Thailand: Ranong	-
KU532150	CO1	Rodpai et al 2016	A. malaysiensis haplotype: am2 Am7L3219	Achatina fulica	Myanmar: Mongla, Shan State	-	-	-	-	-	-
KU532149	CO1	Rodpai et al 2016	A. malaysiensis haplotype: am3 Am4L3219	Achatina fulica	Myanmar: Mongla, Shan State	KU532151	Rodpai et al 2016	A. malaysiensis haplotype: am3 Am19L3PHR	Cryptozona siamensis	Thailand: Phrae
						KU532153	Rodpai et al 2016	A. malaysiensis haplotype: am3 Am28L3VIE	Cryptozona siamensis	Laos: Vientiane
						KU934240	Vitta et al 2016	A. cantonensis TH: Tak isolate 3AF	Achatina fulica	Thailand: Tak	This sample was identified as being A. cantonensis in the study by Vitta et al 2016. However, based on comparisons with CYTB clades (see CYTB data), this sample would need to be renamed A. malaysiensis (see main text).
KU532154	CO1	Rodpai et al 2016	A. malaysiensis haplotype: am4 Am29L3VIE	Cryptozona siamensis	Laos: Vientiane	-	-	-	-	-	-
MF000735	CO1	Dalton et al 2017	A. cantonensis	Dasypus novemcinctu, Didelphis virginiana	USA: Louisiana	-	-	-	-	-	This CO1 sequence is 5' and does not overlap with most other CO1 sequences from other studies. Its position in the CO1 phylogeny is based on relationships to samples where complete CO1 was obtained.
MF000736	CO1	Dalton et al 2017	A. cantonensis	Dasypus novemcinctus	USA: Florida	-	-	-	-	-	This CO1 sequence is 5' and does not overlap with most other CO1 sequences from other studies. Its position in the CO1 phylogeny is based on relationships to samples where complete CO1 was obtained.
KU934244	CO1	Vitta et al 2016	A. cantonensis TH: Phetchabun isolate 2CS	Cryptozona siamensis	Thailand: Phetchabun	-	-	-	-	-	-
KU934245	CO1	Vitta et al 2016	A. cantonensis TH: Kamphaeng Phet adult	no information given	Thailand: Kamphaeng Phet	-	-	-	-	-	-
KU934237	CO1	Vitta et al 2016	A. cantonensis TH: Phitsanulok isolate 1AF	Achatina fulica	Thailand: Phitsanulok	-	-	-	-	-	This sample was identified as being A. cantonensis in the study by Vitta et al 2016. However, based on comparisons with CYTB clades (see CYTB data), this sample would need to be renamed A. malaysiensis (see main text).
KU934238	CO1	Vitta et al 2016	A. cantonensis TH: Tak isolate 1AF	Achatina fulica	Thailand: Tak	-	-	-	-	-	This sample was identified as being A. cantonensis in the study by Vitta et al 2016. However, based on comparisons with CYTB clades (see CYTB data), this sample would need to be renamed A. malaysiensis (see main text).
KU934241	CO1	Vitta et al 2016	A. cantonensis TH: Kalasin isolate 1AF	Achatina fulica	Thailand: Kalasin	-	-	-	-	-	This sample was identified as being A. cantonensis in the study by Vitta et al 2016. However, based on comparisons with CYTB clades (see CYTB data), this sample would need to be renamed A. malaysiensis (see main text).
KU934242	CO1	Vitta et al 2016	A. cantonensis TH: Kalasin isolate 2AF	Achatina fulica	Thailand: Kalasin	-	-	-	-	-	This sample was identified as being A. cantonensis in the study by Vitta et al 2016. However, based on comparisons with CYTB clades (see CYTB data), this sample would need to be renamed A. malaysiensis (see main text).
KU934246	CO1	Vitta et al 2016	A. cantonensis TH: Kamphaeng Phet isolate 1CS	Cryptozona siamensis	Thailand: Kamphaeng Phet	-	-	-	-	-	This sample was identified as being A. cantonensis in the study by Vitta et al 2016. However, based on comparisons with CYTB clades (see CYTB data), this sample would need to be renamed A. malaysiensis (see main text).
AB699589	CO1	Nakaya et al 2013	A. cantonensis	Diplothrix legata	Japan: Okinawa	-	-	-	-	-	-
KY439008	CO1	Eamsobhana et al 2017b	A. malaysiensis specimen Am11M: am9	Rattus rattus	Thailand: Nong Khai	-	-	-	-	-	-
KY439009	CO1	Eamsobhana et al 2017b	A. malaysiensis specimen Am32M: am7	Rattus rattus	Thailand: Phang Nga	-	-	-	-	-	-
KY439010	CO1	Eamsobhana et al 2017b	A. malaysiensis specimen Am23F: am8	Achatina fulica	Taiwan: Hualien County	-	-	-	-	-	-
KY439011	CO1	Eamsobhana et al 2017b	A. malaysiensis specimen Am22M: am6	Bandicota savilei	Thailand: Tak	-	-	-	-	-	-
KY439012	CO1	Eamsobhana et al 2017b	A. malaysiensis specimen Am2M: am5	Rattus losea	Thailand: Mae Hong Son	-	-	-	-	-	-
Aghazadeh	CO1	Aghazadeh et al 2015	A. mackerrasae	Rattus fuscipes	Australia: Brisbane	-	-	-	-	-	Sequence from Ph.D. thesis
KY439004	CO1	Eamsobhana et al 2017a	A. cantonensis specimen Ac4M: ac10x	Rattus exulans	Thailand: Phitsanulok	-	-	-	-	-	Eamsobhana et al 2017a list this sample as having haplotype "ac10"; however, we observed 1 base difference in this sequence so labeled it as "ac10x".
KY439007	CO1	Eamsobhana et al 2017a	A. cantonensis specimen Ac8M: ac14	Rattus rattus	Thailand: Kanchanaburi	-	-	-	-	-	-
KY703435	CO1	Eamsobhana et al 2017a	A. cantonensis specimen Ac1F: ac15	Rattus rattus	Thailand: Trat	-	-	-	-	-	-
KY703436	CO1	Eamsobhana et al 2017a	A. cantonensis specimen Ac23F: ac16	Rattus rattus	Thailand: Chantaburi	-	-	-	-	-	-
1 According to GenBank the reference sequence NC013067 is identical to GQ398122.
2 According to GenBank the reference sequence NC013065 is identical to GQ398121
3 According to GenBank the reference sequence KT947979 is identical to NC_030332
4 This sequence originated from a sample oringally identified as A. cantonensis and from which nuclear genome squence was obtained. However this sample is likely A. malaysiensis (see main text). Sample information was obatined from the following reference: Yong, H. S., P. Eamsobhana, P. E. Lim, R. Razali, F. A. Aziz, N. S. M. Rosli, J. Poole-Johnson, and A. Anwar. 2015. Draft genome of neurotropi…
References
Aghazadeh, M., Traub, R.J., Mohandas, N., Aland, K.V., Reid, S.A., McCarthy, J.S., et al., 2015. The mitochondrial genome of Angiostrongylus mackerrasae as a basis for molecular, epidemiological and population genetic studies. Parasites & vectors. 8: 473.
Dalton, M.F., Fenton, H., Cleveland, C.A., Elsmo, E.J., Yabsley, M.J., 2017. Eosinophilic meningoencephalitis associated with rat lungworm (Angiostrongylus cantonensis) migration in two nine-banded armadillos (Dasypus novemcinctus) and an opossum (Didelphis virginiana) in the southeastern United States. International Journal for Parasitology: Parasites and Wildlife. 6: 131-134.
Eamsobhana, P., S. L. Song, H. S. Yong, A. Prasartvit, S. Boonyong, and A. Tungtrongchitr. 2017a. Cytochrome c oxidase subunit I haplotype diversity of Angiostrongylus cantonensis (Nematoda: Angiostrongylidae). Acta Tropica 171:141-145.
Eamsobhana, P., Yong, H.S., Song, S.L., Prasartvit, A., Boonyong, S., Tungtrongchitr, A. in press. Cytochrome c oxidase subunit I haplotype reveals high genetic diversity of Angiostrongylus malaysiensis (Nematoda: Angiostrongylidae). J Helminthol.
Gasser, R.B., Jabbar, A., Mohandas, N., Schnyder, M., Deplazes, P., Littlewood, D.T., et al., 2012. Mitochondrial genome of Angiostrongylus vasorum: comparison with congeners and implications for studying the population genetics and epidemiology of this parasite. Infect Genet Evol. 12: 1884-1891.
Lv, S., Zhang, Y., Zhang, L., Liu, Q., Liu, H.X., Hu, L., et al., 2012. The complete mitochondrial genome of the rodent intra-arterial nematodes Angiostrongylus cantonensis and Angiostrongylus costaricensis. Parasitol Res. 111: 115-123.
Monte, T.C., Simoes, R.O., Oliveira, A.P., Novaes, C.F., Thiengo, S.C., Silva, A.J., et al., 2012. Phylogenetic relationship of the Brazilian isolates of the rat lungworm Angiostrongylus cantonensis (Nematoda: Metastrongylidae) employing mitochondrial COI gene sequence data. Parasites & vectors. 5: 248.
Moreira, V.L., Giese, E.G., Melo, F.T., Simoes, R.O., Thiengo, S.C., Maldonado, A., Jr., et al., 2013. Endemic angiostrongyliasis in the Brazilian Amazon: natural parasitism of Angiostrongylus cantonensis in Rattus rattus and R. norvegicus, and sympatric giant African land snails, Achatina fulica. Acta Trop. 125: 90-97.
Nakaya, Y., Okano, T., Onuma, M., Yoshikawa, T., Saito, Y., Tanaka, A., et al., 2013. First Record of Angiostrongylus cantonensis（Nematoda: Metastrongylidae）Infection in Ryukyu Long-Furred Rats (Diplothrix legata). Jpn J Zoo Wildl Med. 18: 71-74.
Okano, T., A. Haga, E. Mizuno, M. Onuma, Y. Nakaya, and T. Nagamine. 2014. Angiostrongylus cantonensis (Nematoda: Metastrongylidae) in the Ryukyu Islands Tree Rat (Diplothrix legata). Journal of Wildlife Diseases 50:322-325.
Rodpai, R., Intapan, P.M., Thanchomnang, T., Sanpool, O., Sadaow, L., Laymanivong, S., et al., 2016. Angiostrongylus cantonensis and A. malaysiensis Broadly Overlap in Thailand, Lao PDR, Cambodia and Myanmar: A Molecular Survey of Larvae in Land Snails. PLoS One. 11: e0161128.
Simoes, R.O., Monteiro, F.A., Sanchez, E., Thiengo, S.C., Garcia, J.S., Costa-Neto, S.F., et al., 2011. Endemic angiostrongyliasis, Rio de Janeiro, Brazil. Emerg Infect Dis. 17: 1331-1333.
Tokiwa, T., Harunari, T., Tanikawa, T., Komatsu, N., Koizumi, N., Tung, K.C., et al., 2012. Phylogenetic relationships of rat lungworm, Angiostrongylus cantonensis, isolated from different geographical regions revealed widespread multiple lineages. Parasitol Int. 61: 431-436.
Tokiwa, T., Hashimoto, T., Yabe, T., Komatsu, N., Akao, N., Ohta, N., 2013. First report of Angiostrongylus cantonensis (Nematoda: Angiostrongylidae) infections in invasive rodents from five islands of the Ogasawara Archipelago, Japan. PLoS One. 8: e70729.
Vitta, A., Srisongcram, N., Thiproaj, J., Wongma, A., Polsut, W., Fukruksa, C., et al., 2016. Phylogeny of Angiostrongylus cantonensis in Thailand based on cytochrome c oxidase subunit I gene sequence. Southeast Asian J Trop Med Public Health. 47: 377-386.
Yong, H.S., Song, S.L., Eamsobhana, P., Goh, S.Y., Lim, P.E., 2015a. Complete mitochondrial genome reveals genetic diversity of Angiostrongylus cantonensis (Nematoda: Angiostrongylidae). Acta Trop. 152: 157-164.
Yong, H.S., Song, S.L., Eamsobhana, P., Goh, S.Y., Lim, P.E., Chow, W.L., et al., 2015b. Mitochondrial Genome Supports Sibling Species of Angiostrongylus costaricensis (Nematoda: Angiostrongylidae). PLoS One. 10: e0134581.
Yong, H.S., Song, S.L., Eamsobhana, P., Lim, P.E., 2016. Complete mitochondrial genome of Angiostrongylus malaysiensis lungworm and molecular phylogeny of Metastrongyloid nematodes. Acta Trop. 161: 33-40.
Sequences based on complete mitochondrian genomes as given in GenBank are highlighted in green
special notes:
We did not include the CO1 sequences from Genbank entry of Caldeira et al. These are not published in the primary literature. Some of these sequences have error as they do not translate or align with gaps ( GU138106, GU138108, GU138109). We believe these sequences to reflect sequencing error rather than pseudogenes; hence we did not include them in our study. Three of them are OK (GU138107,GU1381…
We also did not included Genbank KF591126 (Lee, J.D., Chung, L.Y., Wang, L.C., Lin, R.J., Wang, J.J., Tu, H.P., et al., 2014. Sequence analysis in partial genes of five isolates of Angiostrongylus cantonensis from Taiwan and biological comparison in infectivity and pathogenicity between two strains. Acta Trop. 133: 26-34.). In Lee et al. (2014), they identified two isolates: Pingtung (P) and Hual…
