# Supplementary material for: Hurdles in the evolutionary epidemiology of Angiostrongylus cantonensis: Pseudogenes, incongruence between taxonomy and DNA sequence variants, and cryptic lineages
Source: Evol Appl. 2018 Mar 25;11(8):1257–69. doi: 10.1111/eva.12621 (PMC6099809; doi:10.1111/eva.12621)
Supplement: Supplementary file 5 [file EVA-11-1257-s005.xlsx]

## Sheet: 18s
Supplemental Table 5: Reference haplotypes (18S rDNA haplotypes) of CYTB or pseudogene of CYTB sequences. GenBank accessions are given for Reference Haplotypes or Matching Haplotypes except for the haplotype from Dusitsittipon et al 2015 and Dusitsittipon et al 2017 where haplotype numbers are given (see these papers for the Genbank accessions).
Reference Haplotype	Gene	Publication	Sample identifiers in original paper	Host	Location	Matching haplotypes	Publication	Sample identifiers in original paper with link to CO1 haplotype if was same sample	Host	Location	Author Comments	Links to mtDNA clades
AY295804	18S-partial	Carreno and Nadler 20003	Angiostrongylus cantonensis	lab strain in Rattus norvegicus	Japan: Akita University, possibly a Hawaii strain as indicated in Tokiwa et al 2012	AB683977	Tokiwa et al 2012	A. cantonensis CO1 haplotype: ac1	Rattus norvegicus	Japan: Chiba, Chiba
						AB683977	Tokiwa et al 2012	A. cantonensis CO1 haplotype: ac1	Rattus norvegicus	Japan: Kanagawa, Yokohama
						AB683977	Tokiwa et al 2012	A. cantonensis CO1 haplotype: ac1	Limax marginatus	Japan: Kanagawa, Kawasaki
						AB683977	Tokiwa et al 2012	A. cantonensis CO1 haplotype: ac1	Rattus norvegicus	Japan: Tokyo, Minatoku
						AB683977	Tokiwa et al 2012	A. cantonensis CO1 haplotype: ac1	Rattus rattus	Japan: Kagoshima, Amamioshima
						AB683977	Tokiwa et al 2012	A. cantonensis CO1 haplotype: ac1	Rattus norvegicus	Taiwan: Taichung
						AB683977	Tokiwa et al 2012	A. cantonensis CO1 haplotype: ac2	lab strain in Rattus norvegincus	China: Fujian, Lianjiang
						AB683977	Tokiwa et al 2012	A. cantonensis CO1 haplotype: ac2	Rattus norvegicus	China: Guangdong, Shenzhen
						AB683977	Tokiwa et al 2012	A. cantonensis CO1haplotype: ac2	Rattus rattus	Japan: Ishikawa, Kanazawa
						AB683977	Tokiwa et al 2012	A. cantonensis CO1 haplotype: ac4	lab strain in Rattus norvegincus	Thailand: Bangkok
						AB683977	Tokiwa et al 2012	A. cantonensis CO1 haplotype: ac5	Rattus norvegicus	Japan: Okinawa, Naha
						AB683977	Tokiwa et al 2012	A. cantonensis CO1 haplotype: ac5	Achatina fulica	Japan: Okinawa, Nanjo
						AB683977	Tokiwa et al 2012	A. cantonensis CO1 haplotype: ac5	Achatina fulica	Japan: Tokyo, Hahajima
						AB683977	Tokiwa et al 2012	A. cantonensis CO1 haplotype: ac5	Rattus rattus	Japan: Tokyo, Chichijima
						AB683977	Tokiwa et al 2012	A. cantonensis CO1 haplotype: ac5	lab strain in Rattus norvegincus	Japan: Tokyo, Chichijima
						AB683977	Tokiwa et al 2012	A. cantonensis CO1 haplotype: ac7	Rattus norvegicus	Japan: Kanagawa, Yokohama
						GQ181114	Foronda et al 2010	A. cantonensis	Rattus rattus	Spain: Canary Islands
						KU528678	Rodpai et al 2016	Angiostrongylus cantonensis Ac1L3MAN CO1 haplotype: ac11	Achatina fulica	Thailand: Mancha Khiri, Khon Kaen
						KU528679	Rodpai et al 2016	Angiostrongylus cantonensis Ac6ADHAW CO1 haplotype: ac5b	lab strain in Rattus norvegicus	USA: Hawaii
						KU528681	Rodpai et al 2016	Angiostrongylus cantonensis Ac21L3SUR CO1 haplotype: ac13	Achatina fulica	Thailand: Surat Thani
						no GenBank deposit	Hollingsworth et al 2007	A. cantonensis	Parmarion cf. martensi, Veronicella cubensis	USA: Hawaii	DNA sequences not deposited, but it is noted in their Table 3 that PCR amplicons were confirmed by sequencing. AY295804 was used as their reference, so we are assuming there was an exact match.
						KU528682	Rodpai et al 2016	Angiostrongylus cantonensis Ac27L3KHO CO1 haplotype: ac10	Achatina fulica	Thailand: Mueang, Khoan Kaen
KU528683	18S-partial	Rodpai et al 2016	Angiostrongylus cantonensis Ac39L3SIE CO1 haplotype: ac12	Achatina fulica	Cambodia: Siem Reap	KU528680	Rodpai et al 2016	Angiostrongylus cantonensis Ac11L3JSJ CO1 haplotype: ac2	Achatina fulica	Myanmar: Mongla, Shan State
						AB683978	Tokiwa et al 2012	A. cantonensis CO1 haplotype: ac7	Rattus norvegicus	Japan: Miyagi, Sendai
						AB683978	Tokiwa et al 2012	A. cantonensis CO1 haplotype: ac6	lab strain in Rattus norvegicus	China: Zhejiang, Wenzhou
						AB683978	Tokiwa et al 2012	A. cantonensis CO1 haplotype: ac7	Rattus norvegicus	Japan: Aichi
EF514914	18S-partial	Fontanilla and Wade 2008	Angiostrongylus malaysiensis	unknown	unknown	KU528686	Rodpai et al 2016	Angiostrongylus malaysiensis Am20L3PHA CO1 haplotype: am1	Achatina fulica	Thailand: Phatthalung
KU528687	18S-partial	Rodpai et al 2016	Angiostrongylus malaysiensis Am28L3VIE CO1 haplotype: am3	Cryptozona siamensis	Laos: Vientiane	KU528684	Rodpai et al 2016	Angiostrongylus malaysiensis Am8L3219 --sample did not have a CO1	Achatina fulica	Myanmar: Mongla, Shan State
						KU528685	Rodpai et al 2016	Angiostrongylus malaysiensis Am19L3PHR CO1 haplotype: am3	Cryptozona siamensis	Thailand: Phrae
Refereces
Carreno, R. A., and S. A. Nadler. 2003. Phylogenetic analysis of the Metastrongyloidea (Nematoda : Strongylida) inferred from ribosomal RNA gene sequences. Journal of Parasitology 89:965-973.
Fontanilla, I. K. C., and C. M. Wade. 2008. The small subunit (SSU) ribosomal (r) RNA gene as a genetic marker for identifying infective 3rd juvenile stage Angiostrongylus cantonensis. Acta Tropica 105:181-186.
Foronda, P., M. Lopez-Gonzalez, J. Miquel, J. Torres, M. Segovia, N. Abreu-Acosta, J. Carlos Casanova, B. Valladares, S. Mas-Coma, M. Dolores Bargues, and C. Feliu. 2010. Finding of Parastrongylus cantonensis (Chen, 1935) in Rattus rattus in Tenerife, Canary Islands (Spain). Acta Tropica 114:123-127.
Hollingsworth, R. G., R. Kaneta, F. F. Sullivan, H. S. Bishop, Y. Qvarnstrom, A. J. da Silva, and D. G. Robinson. 2007. Distribution of Parmarion cf. martensi (Pulmonata : Helicarionidae), a new semi-slug pest on Hawai'i Island, and its potential as a vector for human angiostrongyliasis. Pacific Science 61:457-467.
Tokiwa, T., T. Harunari, T. Tanikawa, N. Komatsu, N. Koizumi, K. C. Tung, J. Suzuki, T. Kadosaka, N. Takada, T. Kumagai, N. Akao, and N. Ohta. 2012. Phylogenetic relationships of rat lungworm, Angiostrongylus cantonensis, isolated from different geographical regions revealed widespread multiple lineages. Parasitology International 61:431-436.
Rodpai, R., P. M. Intapan, T. Thanchomnang, O. Sanpool, L. Sadaow, S. Laymanivong, W. P. Aung, I. Phosuk, P. Laummaunwai, and W. Maleewong. 2016. Angiostrongylus cantonensis and A. malaysiensis Broadly Overlap in Thailand, Lao PDR, Cambodia and Myanmar: A Molecular Survey of Larvae in Land Snails. PLOS One 11.
